# Supplementary material for: AgNPs Aggravated Hepatic Steatosis, Inflammation, Oxidative Stress, and Epigenetic Changes in Mice With NAFLD Induced by HFD
Source: Front Bioeng Biotechnol. 2022 May 19;10:912178. doi: 10.3389/fbioe.2022.912178 (PMC9169095; doi:10.3389/fbioe.2022.912178)
Supplement: Supplementary file 2 [file DataSheet1.xlsx]

## Sheet: mTNF-a
Exp Date	Strain	Gender	Mouse ID	Age	Model	Treatment	Conc.	Time	Target Genes	Reporter	Ct	Ct (GAPDH)	ΔCt	2^-ΔCt		2^-ΔΔCt	2^-ΔΔCt	Average	STDEV	T-ND		Tm Value	Tm Type	Quantity	Qty Mean	Qty StdDev	Ct Median	Ct Mean	Ct StdDev	Ct Type	Template Name	Baseline Type	Baseline Start	Baseline Stop	Threshold Type	Threshold	FOS	HMD	LME	EW	BPR	NAW	HNS	HRN	EAF	BAF	TAF	CAF
2020.11.02	C57BL/6	M	1-1	8 week	ND	PBS	0	7 days	m-TNF-a	SYBR	32.464	20.5478	11.9162	0.000258745	0.0002685	0.963667	1	1	0.232358
2020.11.02	C57BL/6	M	1-2	8 week	ND	PBS	0	7 days	m-TNF-a	SYBR	32.3705	20.6762	11.6943	0.000301762		1.12388
2020.11.02	C57BL/6	M	1-3	8 week	ND	PBS	0	7 days	m-TNF-a	SYBR	32.4408	20.7492	11.6916	0.000302327		1.12598
2020.11.02	C57BL/6	M	1-4	8 week	ND	PBS	0	7 days	m-TNF-a	SYBR	32.297	20.4954	11.8017	0.000280123		1.04329
2020.11.02	C57BL/6	M	1-5	8 week	ND	PBS	0	7 days	m-TNF-a	SYBR	33.4437	20.7271	12.7165	0.000148573		0.553344
2020.11.02	C57BL/6	M	1-6	8 week	ND	PBS	0	7 days	m-TNF-a	SYBR	32.1163	20.5042	11.612	0.00031947		1.18983
																				T-ND
2020.11.02	C57BL/6	M	2-1	8 week	HFD	PBS	0	7 days	m-TNF-a	SYBR	31.2993	20.1686	11.1307	0.000445983	0.000671254	1.66102	2.50002	2.50002	0.538767	0.000471482
2020.11.02	C57BL/6	M	2-2	8 week	HFD	PBS	0	7 days	m-TNF-a	SYBR	31.2021	20.9157	10.2864	0.000800716		2.98218
2020.11.02	C57BL/6	M	2-3	8 week	HFD	PBS	0	7 days	m-TNF-a	SYBR	31.5266	20.8469	10.6797	0.000609677		2.27068
2020.11.02	C57BL/6	M	2-4	8 week	HFD	PBS	0	7 days	m-TNF-a	SYBR	31.1014	20.6881	10.4133	0.000733322		2.73118
2020.11.02	C57BL/6	M	2-5	8 week	HFD	PBS	0	7 days	m-TNF-a	SYBR	30.9778	20.7442	10.2336	0.000830575		3.09339
2020.11.02	C57BL/6	M	2-6	8 week	HFD	PBS	0	7 days	m-TNF-a	SYBR	30.9201	20.2347	10.6854	0.000607254		2.26165
																				T-HFD
2020.11.02	C57BL/6	M	3-1	8 week	HFD	AgNPs	0.5 mg/kg	7 days	m-TNF-a	SYBR	30.5731	20.9565	9.6166	0.00127384	0.000956004	4.74429	3.56054	3.56054	0.661667	0.0129322
2020.11.02	C57BL/6	M	3-2	8 week	HFD	AgNPs	0.5 mg/kg	7 days	m-TNF-a	SYBR	30.3243	20.1291	10.1952	0.000853008		3.17694
2020.11.02	C57BL/6	M	3-3	8 week	HFD	AgNPs	0.5 mg/kg	7 days	m-TNF-a	SYBR	30.1623	20.0765	10.0859	0.000920137		3.42695
2020.11.02	C57BL/6	M	3-4	8 week	HFD	AgNPs	0.5 mg/kg	7 days	m-TNF-a	SYBR	31.16	20.9296	10.2303	0.000832477		3.10048
2020.11.02	C57BL/6	M	3-5	8 week	HFD	AgNPs	0.5 mg/kg	7 days	m-TNF-a	SYBR	30.5552	20.285	10.2702	0.00080975		3.01583
2020.11.02	C57BL/6	M	3-6	8 week	HFD	AgNPs	0.5 mg/kg	7 days	m-TNF-a	SYBR	30.8447	20.9449	9.89978	0.00104681		3.89874
																				T-HFD	T-HFD-0.5
2020.11.02	C57BL/6	M	4-1	8 week	HFD	AgNPs	2.5 mg/kg	7 days	m-TNF-a	SYBR	29.7908	20.1922	9.59863	0.00128981	0.00117059	4.80376	4.35973	4.35973	0.382099	7.03809e-05	0.0335342
2020.11.02	C57BL/6	M	4-2	8 week	HFD	AgNPs	2.5 mg/kg	7 days	m-TNF-a	SYBR	30.4684	20.7807	9.68765	0.00121262		4.5163
2020.11.02	C57BL/6	M	4-3	8 week	HFD	AgNPs	2.5 mg/kg	7 days	m-TNF-a	SYBR	30.0614	20.3782	9.68321	0.00121637		4.53023
2020.11.02	C57BL/6	M	4-4	8 week	HFD	AgNPs	2.5 mg/kg	7 days	m-TNF-a	SYBR	29.969	20.2738	9.69523	0.00120627		4.49263
2020.11.02	C57BL/6	M	4-5	8 week	HFD	AgNPs	2.5 mg/kg	7 days	m-TNF-a	SYBR	30.1217	20.2841	9.83758	0.00109293		4.07051
2020.11.02	C57BL/6	M	4-6	8 week	HFD	AgNPs	2.5 mg/kg	7 days	m-TNF-a	SYBR	30.2253	20.2675	9.95784	0.00100552		3.74496
																				T-HFD	T-HFD-2.5
2020.11.02	C57BL/6	M	5-1	8 week	HFD	AgNPs	12.5 mg/kg	7 days	m-TNF-a	SYBR	30.7578	20.8755	9.88225	0.00105961	0.0014821	3.9464	5.51992	5.51992	1.07958	0.000394032	0.0462279
2020.11.02	C57BL/6	M	5-2	8 week	HFD	AgNPs	12.5 mg/kg	7 days	m-TNF-a	SYBR	29.209	20.128	9.08107	0.0018464		6.87672
2020.11.02	C57BL/6	M	5-3	8 week	HFD	AgNPs	12.5 mg/kg	7 days	m-TNF-a	SYBR	29.4696	20.0537	9.41593	0.00146394		5.4523
2020.11.02	C57BL/6	M	5-4	8 week	HFD	AgNPs	12.5 mg/kg	7 days	m-TNF-a	SYBR	29.4788	20.2486	9.23013	0.00166515		6.20168
2020.11.02	C57BL/6	M	5-5	8 week	HFD	AgNPs	12.5 mg/kg	7 days	m-TNF-a	SYBR	29.4343	20.16	9.27427	0.00161498		6.01482
2020.11.02	C57BL/6	M	5-6	8 week	HFD	AgNPs	12.5 mg/kg	7 days	m-TNF-a	SYBR	30.4174	20.7649	9.65254	0.0012425		4.62757

## Sheet: mIL-6
Exp Date	Strain	Gender	Mouse ID	Age	Model	Treatment	Conc.	Time	Target Genes	Reporter	Ct	Ct (GAPDH)	ΔCt	2^-ΔCt		2^-ΔΔCt	2^-ΔΔCt	Average	STDEV	T-ND		Tm Value	Tm Type	Quantity	Qty Mean	Qty StdDev	Ct Median	Ct Mean	Ct StdDev	Ct Type	Template Name	Baseline Type	Baseline Start	Baseline Stop	Threshold Type	Threshold	FOS	HMD	LME	EW	BPR	NAW	HNS	HRN	EAF	BAF	TAF	CAF
2020.11.02	C57BL/6	M	1-1	8 week	ND	PBS	0	7 days	m-IL-6	SYBR	33.5721	20.5478	13.0243	0.000120035	0.000126245	0.95081	1	1	0.32253
2020.11.02	C57BL/6	M	1-2	8 week	ND	PBS	0	7 days	m-IL-6	SYBR	32.9532	20.6762	12.277	0.000201491		1.59603
2020.11.02	C57BL/6	M	1-3	8 week	ND	PBS	0	7 days	m-IL-6	SYBR	33.7133	20.7492	12.9641	0.000125147		0.991303
2020.11.02	C57BL/6	M	1-4	8 week	ND	PBS	0	7 days	m-IL-6	SYBR	34.1474	20.4954	13.652	7.76838e-05		0.615343
2020.11.02	C57BL/6	M	1-5	8 week	ND	PBS	0	7 days	m-IL-6	SYBR	33.7382	20.7271	13.011	0.000121139		0.95956
2020.11.02	C57BL/6	M	1-6	8 week	ND	PBS	0	7 days	m-IL-6	SYBR	33.6288	20.5042	13.1246	0.000111973		0.886951
																				T-ND
2020.11.02	C57BL/6	M	2-1	8 week	HFD	PBS	0	7 days	m-IL-6	SYBR	32.5184	20.1686	12.3498	0.000191573	0.00023277	1.51748	1.8438	1.8438	0.358127	0.00162967
2020.11.02	C57BL/6	M	2-2	8 week	HFD	PBS	0	7 days	m-IL-6	SYBR	32.7383	20.9157	11.8227	0.000276073		2.18681
2020.11.02	C57BL/6	M	2-3	8 week	HFD	PBS	0	7 days	m-IL-6	SYBR	32.5585	20.8469	11.7116	0.00029817		2.36184
2020.11.02	C57BL/6	M	2-4	8 week	HFD	PBS	0	7 days	m-IL-6	SYBR	32.8483	20.6881	12.1602	0.000218485		1.73065
2020.11.02	C57BL/6	M	2-5	8 week	HFD	PBS	0	7 days	m-IL-6	SYBR	32.8586	20.7442	12.1144	0.000225531		1.78646
2020.11.02	C57BL/6	M	2-6	8 week	HFD	PBS	0	7 days	m-IL-6	SYBR	32.621	20.2347	12.3863	0.000186787		1.47956
																				T-HFD
2020.11.02	C57BL/6	M	3-1	8 week	HFD	AgNPs	0.5 mg/kg	7 days	m-IL-6	SYBR	32.253	20.9565	11.2964	0.000397585	0.000324697	3.14932	2.57197	2.57197	0.540464	0.0231871
2020.11.02	C57BL/6	M	3-2	8 week	HFD	AgNPs	0.5 mg/kg	7 days	m-IL-6	SYBR	31.6256	20.1291	11.4965	0.000346111		2.74159
2020.11.02	C57BL/6	M	3-3	8 week	HFD	AgNPs	0.5 mg/kg	7 days	m-IL-6	SYBR	31.3366	20.0765	11.2601	0.00040773		3.22968
2020.11.02	C57BL/6	M	3-4	8 week	HFD	AgNPs	0.5 mg/kg	7 days	m-IL-6	SYBR	32.7722	20.9296	11.8425	0.000272298		2.15691
2020.11.02	C57BL/6	M	3-5	8 week	HFD	AgNPs	0.5 mg/kg	7 days	m-IL-6	SYBR	32.1517	20.285	11.8668	0.00026776		2.12096
2020.11.02	C57BL/6	M	3-6	8 week	HFD	AgNPs	0.5 mg/kg	7 days	m-IL-6	SYBR	32.8725	20.9449	11.9276	0.000256698		2.03334
																				T-HFD	T-HFD-0.5
2020.11.02	C57BL/6	M	4-1	8 week	HFD	AgNPs	2.5 mg/kg	7 days	m-IL-6	SYBR	31.5978	20.1922	11.4056	0.000368627	0.000414644	2.91994	3.28445	3.28445	0.452186	0.000140049	0.0334157
2020.11.02	C57BL/6	M	4-2	8 week	HFD	AgNPs	2.5 mg/kg	7 days	m-IL-6	SYBR	31.7217	20.7807	10.9409	0.000508689		4.02939
2020.11.02	C57BL/6	M	4-3	8 week	HFD	AgNPs	2.5 mg/kg	7 days	m-IL-6	SYBR	31.5809	20.3782	11.2027	0.000424277		3.36075
2020.11.02	C57BL/6	M	4-4	8 week	HFD	AgNPs	2.5 mg/kg	7 days	m-IL-6	SYBR	31.4318	20.2738	11.158	0.000437624		3.46648
2020.11.02	C57BL/6	M	4-5	8 week	HFD	AgNPs	2.5 mg/kg	7 days	m-IL-6	SYBR	31.567	20.2841	11.2829	0.000401342		3.17908
2020.11.02	C57BL/6	M	4-6	8 week	HFD	AgNPs	2.5 mg/kg	7 days	m-IL-6	SYBR	31.759	20.2675	11.4915	0.000347307		2.75107
																				T-HFD	T-HFD-2.5
2020.11.02	C57BL/6	M	5-1	8 week	HFD	AgNPs	12.5 mg/kg	7 days	m-IL-6	SYBR	31.882	20.8755	11.0064	0.000486111	0.000550041	3.85055	4.35694	4.35694	0.8048	0.000227567	0.0219805
2020.11.02	C57BL/6	M	5-2	8 week	HFD	AgNPs	12.5 mg/kg	7 days	m-IL-6	SYBR	31.0972	20.128	10.9692	0.000498806		3.95111
2020.11.02	C57BL/6	M	5-3	8 week	HFD	AgNPs	12.5 mg/kg	7 days	m-IL-6	SYBR	30.8242	20.0537	10.7705	0.000572465		4.53457
2020.11.02	C57BL/6	M	5-4	8 week	HFD	AgNPs	12.5 mg/kg	7 days	m-IL-6	SYBR	31.447	20.2486	11.1984	0.000425555		3.37087
2020.11.02	C57BL/6	M	5-5	8 week	HFD	AgNPs	12.5 mg/kg	7 days	m-IL-6	SYBR	30.6195	20.16	10.4595	0.000710178		5.62541
2020.11.02	C57BL/6	M	5-6	8 week	HFD	AgNPs	12.5 mg/kg	7 days	m-IL-6	SYBR	31.4506	20.7649	10.6857	0.000607129		4.80915

## Sheet: mIL-1b
Exp Date	Strain	Gender	Mouse ID	Age	Model	Treatment	Conc.	Time	Target Genes	Reporter	Ct	Ct (GAPDH)	ΔCt	2^-ΔCt		2^-ΔΔCt	2^-ΔΔCt	Average	STDEV	T-ND		Tm Value	Tm Type	Quantity	Qty Mean	Qty StdDev	Ct Median	Ct Mean	Ct StdDev	Ct Type	Template Name	Baseline Type	Baseline Start	Baseline Stop	Threshold Type	Threshold	FOS	HMD	LME	EW	BPR	NAW	HNS	HRN	EAF	BAF	TAF	CAF
2020.11.02	C57BL/6	M	1-1	8 week	ND	PBS	0	7 days	m-IL-1b	SYBR	36.0407	20.5478	15.4929	2.16858e-05	1.74945e-05	1.23958	1	1	0.184014
2020.11.02	C57BL/6	M	1-2	8 week	ND	PBS	0	7 days	m-IL-1b	SYBR	36.4232	20.6762	15.7471	1.81828e-05		1.03934
2020.11.02	C57BL/6	M	1-3	8 week	ND	PBS	0	7 days	m-IL-1b	SYBR	36.8771	20.7492	16.1279	1.39645e-05		0.798218
2020.11.02	C57BL/6	M	1-4	8 week	ND	PBS	0	7 days	m-IL-1b	SYBR	36.06	20.4954	15.5646	2.06342e-05		1.17946
2020.11.02	C57BL/6	M	1-5	8 week	ND	PBS	0	7 days	m-IL-1b	SYBR	36.8089	20.7271	16.0817	1.44186e-05		0.824178
2020.11.02	C57BL/6	M	1-6	8 week	ND	PBS	0	7 days	m-IL-1b	SYBR	36.4285	20.5042	15.9243	1.60814e-05		0.919222
																				T-ND
2020.11.02	C57BL/6	M	2-1	8 week	HFD	PBS	0	7 days	m-IL-1b	SYBR	35.4647	20.1686	15.2962	2.48538e-05	2.70067e-05	1.42066	1.54372	1.54372	0.311043	0.00601676
2020.11.02	C57BL/6	M	2-2	8 week	HFD	PBS	0	7 days	m-IL-1b	SYBR	35.8971	20.9157	14.9815	3.09121e-05		1.76696
2020.11.02	C57BL/6	M	2-3	8 week	HFD	PBS	0	7 days	m-IL-1b	SYBR	35.8901	20.8469	15.0432	2.96168e-05		1.69292
2020.11.02	C57BL/6	M	2-4	8 week	HFD	PBS	0	7 days	m-IL-1b	SYBR	35.9966	20.6881	15.3085	2.46427e-05		1.40859
2020.11.02	C57BL/6	M	2-5	8 week	HFD	PBS	0	7 days	m-IL-1b	SYBR	35.6075	20.7442	14.8633	3.35495e-05		1.91771
2020.11.02	C57BL/6	M	2-6	8 week	HFD	PBS	0	7 days	m-IL-1b	SYBR	35.9595	20.2347	15.7248	1.84653e-05		1.05549
																				T-HFD
2020.11.02	C57BL/6	M	3-1	8 week	HFD	AgNPs	0.5 mg/kg	7 days	m-IL-1b	SYBR	35.2831	20.9565	14.3265	4.86728e-05	3.87884e-05	2.78217	2.21717	2.21717	0.544946	0.0304031
2020.11.02	C57BL/6	M	3-2	8 week	HFD	AgNPs	0.5 mg/kg	7 days	m-IL-1b	SYBR	35.2414	20.1291	15.1123	2.82321e-05		1.61376
2020.11.02	C57BL/6	M	3-3	8 week	HFD	AgNPs	0.5 mg/kg	7 days	m-IL-1b	SYBR	35.2263	20.0765	15.1499	2.75064e-05		1.57229
2020.11.02	C57BL/6	M	3-4	8 week	HFD	AgNPs	0.5 mg/kg	7 days	m-IL-1b	SYBR	35.2935	20.9296	14.3639	4.74295e-05		2.71111
2020.11.02	C57BL/6	M	3-5	8 week	HFD	AgNPs	0.5 mg/kg	7 days	m-IL-1b	SYBR	35.0429	20.285	14.7579	3.60932e-05		2.06311
2020.11.02	C57BL/6	M	3-6	8 week	HFD	AgNPs	0.5 mg/kg	7 days	m-IL-1b	SYBR	35.3911	20.9449	14.4463	4.4796e-05		2.56057
																				T-HFD	T-HFD-0.5
2020.11.02	C57BL/6	M	4-1	8 week	HFD	AgNPs	2.5 mg/kg	7 days	m-IL-1b	SYBR	34.6675	20.1922	14.4753	4.39026e-05	5.31021e-05	2.5095	3.03535	3.03535	0.29751	7.06934e-06	0.0126478
2020.11.02	C57BL/6	M	4-2	8 week	HFD	AgNPs	2.5 mg/kg	7 days	m-IL-1b	SYBR	34.9916	20.7807	14.2109	5.27342e-05		3.01432
2020.11.02	C57BL/6	M	4-3	8 week	HFD	AgNPs	2.5 mg/kg	7 days	m-IL-1b	SYBR	34.5657	20.3782	14.1875	5.35951e-05		3.06353
2020.11.02	C57BL/6	M	4-4	8 week	HFD	AgNPs	2.5 mg/kg	7 days	m-IL-1b	SYBR	34.447	20.2738	14.1733	5.4128e-05		3.09399
2020.11.02	C57BL/6	M	4-5	8 week	HFD	AgNPs	2.5 mg/kg	7 days	m-IL-1b	SYBR	34.3078	20.2841	14.0237	6.00418e-05		3.43203
2020.11.02	C57BL/6	M	4-6	8 week	HFD	AgNPs	2.5 mg/kg	7 days	m-IL-1b	SYBR	34.4385	20.2675	14.1711	5.42108e-05		3.09873
																				T-HFD	T-HFD-2.5
2020.11.02	C57BL/6	M	5-1	8 week	HFD	AgNPs	12.5 mg/kg	7 days	m-IL-1b	SYBR	34.2565	20.8755	13.381	9.37368e-05	7.45925e-05	5.35806	4.26376	4.26376	1.00107	0.000732004	0.0286817
2020.11.02	C57BL/6	M	5-2	8 week	HFD	AgNPs	12.5 mg/kg	7 days	m-IL-1b	SYBR	34.0287	20.128	13.9007	6.5382e-05		3.73728
2020.11.02	C57BL/6	M	5-3	8 week	HFD	AgNPs	12.5 mg/kg	7 days	m-IL-1b	SYBR	33.6267	20.0537	13.573	8.20599e-05		4.6906
2020.11.02	C57BL/6	M	5-4	8 week	HFD	AgNPs	12.5 mg/kg	7 days	m-IL-1b	SYBR	34.6554	20.2486	14.4068	4.60395e-05		2.63165
2020.11.02	C57BL/6	M	5-5	8 week	HFD	AgNPs	12.5 mg/kg	7 days	m-IL-1b	SYBR	33.931	20.16	13.771	7.15361e-05		4.08905
2020.11.02	C57BL/6	M	5-6	8 week	HFD	AgNPs	12.5 mg/kg	7 days	m-IL-1b	SYBR	34.2239	20.7649	13.4591	8.88006e-05		5.07591

## Sheet: Cytokine TNFa
Exp Date	Strain	Gender	Mouse ID	Age	Model	Treatment	Conc.	Time	TNF-a (pg/mg protein)			T-ND
2020.11.02	C57BL/6	M	1-1	8 week	ND	PBS	0	7 days	18.29	16.3433	1.37304
2020.11.02	C57BL/6	M	1-2	8 week	ND	PBS	0	7 days	17.62
2020.11.02	C57BL/6	M	1-3	8 week	ND	PBS	0	7 days	14.68
2020.11.02	C57BL/6	M	1-4	8 week	ND	PBS	0	7 days	15.64
2020.11.02	C57BL/6	M	1-5	8 week	ND	PBS	0	7 days	16.35
2020.11.02	C57BL/6	M	1-6	8 week	ND	PBS	0	7 days	15.48
												T-ND
2020.11.02	C57BL/6	M	2-1	8 week	HFD	PBS	0	7 days	67.64	73.3	4.57945	1.34192e-07
2020.11.02	C57BL/6	M	2-2	8 week	HFD	PBS	0	7 days	72.35
2020.11.02	C57BL/6	M	2-3	8 week	HFD	PBS	0	7 days	80.24
2020.11.02	C57BL/6	M	2-4	8 week	HFD	PBS	0	7 days	75.68
2020.11.02	C57BL/6	M	2-5	8 week	HFD	PBS	0	7 days	74.63
2020.11.02	C57BL/6	M	2-6	8 week	HFD	PBS	0	7 days	69.26
												T-HFD
2020.11.02	C57BL/6	M	3-1	8 week	HFD	AgNPs	0.5 mg/kg	7 days	82.24	84.2367	4.72529	0.00225053
2020.11.02	C57BL/6	M	3-2	8 week	HFD	AgNPs	0.5 mg/kg	7 days	79.34
2020.11.02	C57BL/6	M	3-3	8 week	HFD	AgNPs	0.5 mg/kg	7 days	88.11
2020.11.02	C57BL/6	M	3-4	8 week	HFD	AgNPs	0.5 mg/kg	7 days	84.26
2020.11.02	C57BL/6	M	3-5	8 week	HFD	AgNPs	0.5 mg/kg	7 days	91.4
2020.11.02	C57BL/6	M	3-6	8 week	HFD	AgNPs	0.5 mg/kg	7 days	80.07
												T-HFD	T-HFD-0.5
2020.11.02	C57BL/6	M	4-1	8 week	HFD	AgNPs	2.5 mg/kg	7 days	93.08	94.4817	4.6319	1.22367e-05	0.00353089
2020.11.02	C57BL/6	M	4-2	8 week	HFD	AgNPs	2.5 mg/kg	7 days	94.13
2020.11.02	C57BL/6	M	4-3	8 week	HFD	AgNPs	2.5 mg/kg	7 days	101.48
2020.11.02	C57BL/6	M	4-4	8 week	HFD	AgNPs	2.5 mg/kg	7 days	97.84
2020.11.02	C57BL/6	M	4-5	8 week	HFD	AgNPs	2.5 mg/kg	7 days	88.19
2020.11.02	C57BL/6	M	4-6	8 week	HFD	AgNPs	2.5 mg/kg	7 days	92.17
												T-HFD	T-HFD-2.5
2020.11.02	C57BL/6	M	5-1	8 week	HFD	AgNPs	12.5 mg/kg	7 days	99.28	108.362	9.73203	8.47858e-05	0.0155996
2020.11.02	C57BL/6	M	5-2	8 week	HFD	AgNPs	12.5 mg/kg	7 days	103.34
2020.11.02	C57BL/6	M	5-3	8 week	HFD	AgNPs	12.5 mg/kg	7 days	101.26
2020.11.02	C57BL/6	M	5-4	8 week	HFD	AgNPs	12.5 mg/kg	7 days	120.18
2020.11.02	C57BL/6	M	5-5	8 week	HFD	AgNPs	12.5 mg/kg	7 days	104.94
2020.11.02	C57BL/6	M	5-6	8 week	HFD	AgNPs	12.5 mg/kg	7 days	121.17

## Sheet: Cytokine IL-6
Exp Date	Strain	Gender	Mouse ID	Age	Model	Treatment	Conc.	Time	IL-6 (pg/mg protein)			T-ND
2020.11.02	C57BL/6	M	1-1	8 week	ND	PBS	0	7 days	10.48	11.6317	1.68361
2020.11.02	C57BL/6	M	1-2	8 week	ND	PBS	0	7 days	9.17
2020.11.02	C57BL/6	M	1-3	8 week	ND	PBS	0	7 days	13.47
2020.11.02	C57BL/6	M	1-4	8 week	ND	PBS	0	7 days	12.35
2020.11.02	C57BL/6	M	1-5	8 week	ND	PBS	0	7 days	11.08
2020.11.02	C57BL/6	M	1-6	8 week	ND	PBS	0	7 days	13.24
												T-ND
2020.11.02	C57BL/6	M	2-1	8 week	HFD	PBS	0	7 days	46.28	43.28	3.11546	3.31263e-08
2020.11.02	C57BL/6	M	2-2	8 week	HFD	PBS	0	7 days	40.17
2020.11.02	C57BL/6	M	2-3	8 week	HFD	PBS	0	7 days	42.46
2020.11.02	C57BL/6	M	2-4	8 week	HFD	PBS	0	7 days	43.84
2020.11.02	C57BL/6	M	2-5	8 week	HFD	PBS	0	7 days	47.26
2020.11.02	C57BL/6	M	2-6	8 week	HFD	PBS	0	7 days	39.67
												T-HFD
2020.11.02	C57BL/6	M	3-1	8 week	HFD	AgNPs	0.5 mg/kg	7 days	49.12	53.2017	4.09674	0.000983036
2020.11.02	C57BL/6	M	3-2	8 week	HFD	AgNPs	0.5 mg/kg	7 days	52.07
2020.11.02	C57BL/6	M	3-3	8 week	HFD	AgNPs	0.5 mg/kg	7 days	48.37
2020.11.02	C57BL/6	M	3-4	8 week	HFD	AgNPs	0.5 mg/kg	7 days	58.24
2020.11.02	C57BL/6	M	3-5	8 week	HFD	AgNPs	0.5 mg/kg	7 days	54.17
2020.11.02	C57BL/6	M	3-6	8 week	HFD	AgNPs	0.5 mg/kg	7 days	57.24
												T-HFD	T-HFD-0.5
2020.11.02	C57BL/6	M	4-1	8 week	HFD	AgNPs	2.5 mg/kg	7 days	62.57	64.5317	3.35559	5.0922e-07	0.000428733
2020.11.02	C57BL/6	M	4-2	8 week	HFD	AgNPs	2.5 mg/kg	7 days	60.49
2020.11.02	C57BL/6	M	4-3	8 week	HFD	AgNPs	2.5 mg/kg	7 days	68.23
2020.11.02	C57BL/6	M	4-4	8 week	HFD	AgNPs	2.5 mg/kg	7 days	64.11
2020.11.02	C57BL/6	M	4-5	8 week	HFD	AgNPs	2.5 mg/kg	7 days	68.94
2020.11.02	C57BL/6	M	4-6	8 week	HFD	AgNPs	2.5 mg/kg	7 days	62.85
												T-HFD	T-HFD-2.5
2020.11.02	C57BL/6	M	5-1	8 week	HFD	AgNPs	12.5 mg/kg	7 days	71.04	74.655	8.41777	0.000102694	0.031035
2020.11.02	C57BL/6	M	5-2	8 week	HFD	AgNPs	12.5 mg/kg	7 days	68.56
2020.11.02	C57BL/6	M	5-3	8 week	HFD	AgNPs	12.5 mg/kg	7 days	73.14
2020.11.02	C57BL/6	M	5-4	8 week	HFD	AgNPs	12.5 mg/kg	7 days	69.63
2020.11.02	C57BL/6	M	5-5	8 week	HFD	AgNPs	12.5 mg/kg	7 days	74.28
2020.11.02	C57BL/6	M	5-6	8 week	HFD	AgNPs	12.5 mg/kg	7 days	91.28

## Sheet: Cytokine IL-1b
Exp Date	Strain	Gender	Mouse ID	Age	Model	Treatment	Conc.	Time	IL-1b (pg/mg protein)			T-ND
2020.11.02	C57BL/6	M	1-1	8 week	ND	PBS	0	7 days	18.64	19.3333	1.56002
2020.11.02	C57BL/6	M	1-2	8 week	ND	PBS	0	7 days	20.28
2020.11.02	C57BL/6	M	1-3	8 week	ND	PBS	0	7 days	21.47
2020.11.02	C57BL/6	M	1-4	8 week	ND	PBS	0	7 days	19.34
2020.11.02	C57BL/6	M	1-5	8 week	ND	PBS	0	7 days	16.84
2020.11.02	C57BL/6	M	1-6	8 week	ND	PBS	0	7 days	19.43
												T-ND
2020.11.02	C57BL/6	M	2-1	8 week	HFD	PBS	0	7 days	64.32	62.53	3.29051	1.11905e-08
2020.11.02	C57BL/6	M	2-2	8 week	HFD	PBS	0	7 days	57.62
2020.11.02	C57BL/6	M	2-3	8 week	HFD	PBS	0	7 days	62.74
2020.11.02	C57BL/6	M	2-4	8 week	HFD	PBS	0	7 days	60.41
2020.11.02	C57BL/6	M	2-5	8 week	HFD	PBS	0	7 days	62.85
2020.11.02	C57BL/6	M	2-6	8 week	HFD	PBS	0	7 days	67.24
												T-HFD
2020.11.02	C57BL/6	M	3-1	8 week	HFD	AgNPs	0.5 mg/kg	7 days	69.41	69.3633	3.34242	0.00510912
2020.11.02	C57BL/6	M	3-2	8 week	HFD	AgNPs	0.5 mg/kg	7 days	71.04
2020.11.02	C57BL/6	M	3-3	8 week	HFD	AgNPs	0.5 mg/kg	7 days	72.68
2020.11.02	C57BL/6	M	3-4	8 week	HFD	AgNPs	0.5 mg/kg	7 days	64.84
2020.11.02	C57BL/6	M	3-5	8 week	HFD	AgNPs	0.5 mg/kg	7 days	65.83
2020.11.02	C57BL/6	M	3-6	8 week	HFD	AgNPs	0.5 mg/kg	7 days	72.38
												T-HFD	T-HFD-0.5
2020.11.02	C57BL/6	M	4-1	8 week	HFD	AgNPs	2.5 mg/kg	7 days	79.84	75.12	2.63517	3.28589e-05	0.00841884
2020.11.02	C57BL/6	M	4-2	8 week	HFD	AgNPs	2.5 mg/kg	7 days	75.08
2020.11.02	C57BL/6	M	4-3	8 week	HFD	AgNPs	2.5 mg/kg	7 days	72.58
2020.11.02	C57BL/6	M	4-4	8 week	HFD	AgNPs	2.5 mg/kg	7 days	72.69
2020.11.02	C57BL/6	M	4-5	8 week	HFD	AgNPs	2.5 mg/kg	7 days	75.41
2020.11.02	C57BL/6	M	4-6	8 week	HFD	AgNPs	2.5 mg/kg	7 days	75.12
												T-HFD	T-HFD-2.5
2020.11.02	C57BL/6	M	5-1	8 week	HFD	AgNPs	12.5 mg/kg	7 days	78.14	81.64	3.65044	2.68407e-06	0.0061359
2020.11.02	C57BL/6	M	5-2	8 week	HFD	AgNPs	12.5 mg/kg	7 days	80.28
2020.11.02	C57BL/6	M	5-3	8 week	HFD	AgNPs	12.5 mg/kg	7 days	81.03
2020.11.02	C57BL/6	M	5-4	8 week	HFD	AgNPs	12.5 mg/kg	7 days	79.12
2020.11.02	C57BL/6	M	5-5	8 week	HFD	AgNPs	12.5 mg/kg	7 days	83
2020.11.02	C57BL/6	M	5-6	8 week	HFD	AgNPs	12.5 mg/kg	7 days	88.27

## Sheet: mSrebp-1c
Exp Date	Strain	Gender	Mouse ID	Age	Model	Treatment	Conc.	Time	Target Genes	Reporter	Ct	Ct (GAPDH)	ΔCt	2^-ΔCt		2^-ΔΔCt	2^-ΔΔCt	Average	STDEV	T-ND		Tm Value	Tm Type	Quantity	Qty Mean	Qty StdDev	Ct Median	Ct Mean	Ct StdDev	Ct Type	Template Name	Baseline Type	Baseline Start	Baseline Stop	Threshold Type	Threshold	FOS	HMD	LME	EW	BPR	NAW	HNS	HRN	EAF	BAF	TAF	CAF
2020.11.02	C57BL/6	M	1-1	8 week	ND	PBS	0	7 days	m-SREBP-1c	SYBR	29.5224	20.5478	8.97458	0.00198784	0.00258239	0.769769	1	1	0.422023
2020.11.02	C57BL/6	M	1-2	8 week	ND	PBS	0	7 days	m-SREBP-1c	SYBR	29.9165	20.6762	9.24032	0.00165343		0.640274
2020.11.02	C57BL/6	M	1-3	8 week	ND	PBS	0	7 days	m-SREBP-1c	SYBR	28.4753	20.7492	7.72608	0.00472299		1.82893
2020.11.02	C57BL/6	M	1-4	8 week	ND	PBS	0	7 days	m-SREBP-1c	SYBR	29.2228	20.4954	8.72742	0.00235931		0.913617
2020.11.02	C57BL/6	M	1-5	8 week	ND	PBS	0	7 days	m-SREBP-1c	SYBR	29.3916	20.7271	8.66441	0.00246464		0.954405
2020.11.02	C57BL/6	M	1-6	8 week	ND	PBS	0	7 days	m-SREBP-1c	SYBR	29.2646	20.5042	8.76033	0.00230609		0.893009
																				T-ND
2020.11.02	C57BL/6	M	2-1	8 week	HFD	PBS	0	7 days	m-SREBP-1c	SYBR	27.2391	20.1686	7.07052	0.0074398	0.0069591	2.88098	2.69483	2.69483	0.585129	0.000264176
2020.11.02	C57BL/6	M	2-2	8 week	HFD	PBS	0	7 days	m-SREBP-1c	SYBR	27.9023	20.9157	6.98665	0.00788515		3.05344
2020.11.02	C57BL/6	M	2-3	8 week	HFD	PBS	0	7 days	m-SREBP-1c	SYBR	27.5922	20.8469	6.74525	0.0093213		3.60957
2020.11.02	C57BL/6	M	2-4	8 week	HFD	PBS	0	7 days	m-SREBP-1c	SYBR	28.1571	20.6881	7.46901	0.00564423		2.18567
2020.11.02	C57BL/6	M	2-5	8 week	HFD	PBS	0	7 days	m-SREBP-1c	SYBR	28.1759	20.7442	7.43169	0.00579213		2.24294
2020.11.02	C57BL/6	M	2-6	8 week	HFD	PBS	0	7 days	m-SREBP-1c	SYBR	27.6966	20.2347	7.46193	0.00567198		2.19641
																				T-HFD
2020.11.02	C57BL/6	M	3-1	8 week	HFD	AgNPs	0.5 mg/kg	7 days	m-SREBP-1c	SYBR	27.683	20.9565	6.72651	0.00944319	0.00899887	3.65677	3.48471	3.48471	0.530686	0.0345103
2020.11.02	C57BL/6	M	3-2	8 week	HFD	AgNPs	0.5 mg/kg	7 days	m-SREBP-1c	SYBR	26.7959	20.1291	6.66679	0.00984232		3.81133
2020.11.02	C57BL/6	M	3-3	8 week	HFD	AgNPs	0.5 mg/kg	7 days	m-SREBP-1c	SYBR	26.8842	20.0765	6.80771	0.0089264		3.45665
2020.11.02	C57BL/6	M	3-4	8 week	HFD	AgNPs	0.5 mg/kg	7 days	m-SREBP-1c	SYBR	27.6592	20.9296	6.72952	0.00942352		3.64915
2020.11.02	C57BL/6	M	3-5	8 week	HFD	AgNPs	0.5 mg/kg	7 days	m-SREBP-1c	SYBR	27.5921	20.285	7.3071	0.00631458		2.44525
2020.11.02	C57BL/6	M	3-6	8 week	HFD	AgNPs	0.5 mg/kg	7 days	m-SREBP-1c	SYBR	27.5825	20.9449	6.63764	0.0100432		3.88912
																				T-HFD	T-HFD-0.5
2020.11.02	C57BL/6	M	4-1	8 week	HFD	AgNPs	2.5 mg/kg	7 days	m-SREBP-1c	SYBR	27.1692	20.1922	6.97705	0.0079378	0.0144313	3.07382	5.58838	5.58838	1.47241	0.0034162	0.0155113
2020.11.02	C57BL/6	M	4-2	8 week	HFD	AgNPs	2.5 mg/kg	7 days	m-SREBP-1c	SYBR	26.6121	20.7807	5.83141	0.0175619		6.80065
2020.11.02	C57BL/6	M	4-3	8 week	HFD	AgNPs	2.5 mg/kg	7 days	m-SREBP-1c	SYBR	26.7746	20.3782	6.39636	0.0118715		4.5971
2020.11.02	C57BL/6	M	4-4	8 week	HFD	AgNPs	2.5 mg/kg	7 days	m-SREBP-1c	SYBR	26.3072	20.2738	6.0334	0.0152675		5.91216
2020.11.02	C57BL/6	M	4-5	8 week	HFD	AgNPs	2.5 mg/kg	7 days	m-SREBP-1c	SYBR	26.1866	20.2841	5.9025	0.0167175		6.47365
2020.11.02	C57BL/6	M	4-6	8 week	HFD	AgNPs	2.5 mg/kg	7 days	m-SREBP-1c	SYBR	26.1262	20.2675	5.85877	0.017232		6.6729
																				T-HFD	T-HFD-2.5
2020.11.02	C57BL/6	M	5-1	8 week	HFD	AgNPs	12.5 mg/kg	7 days	m-SREBP-1c	SYBR	26.4717	20.8755	5.59621	0.0206716	0.0206413	8.00484	7.99311	7.99311	1.93677	0.000721479	0.0376283
2020.11.02	C57BL/6	M	5-2	8 week	HFD	AgNPs	12.5 mg/kg	7 days	m-SREBP-1c	SYBR	25.9331	20.128	5.80513	0.0178847		6.92567
2020.11.02	C57BL/6	M	5-3	8 week	HFD	AgNPs	12.5 mg/kg	7 days	m-SREBP-1c	SYBR	25.9239	20.0537	5.87023	0.0170957		6.6201
2020.11.02	C57BL/6	M	5-4	8 week	HFD	AgNPs	12.5 mg/kg	7 days	m-SREBP-1c	SYBR	25.2906	20.2486	5.04197	0.0303539		11.7542
2020.11.02	C57BL/6	M	5-5	8 week	HFD	AgNPs	12.5 mg/kg	7 days	m-SREBP-1c	SYBR	26.0051	20.16	5.84507	0.0173964		6.73657
2020.11.02	C57BL/6	M	5-6	8 week	HFD	AgNPs	12.5 mg/kg	7 days	m-SREBP-1c	SYBR	26.3769	20.7649	5.61208	0.0204454		7.91724

## Sheet: mFasn
Exp Date	Strain	Gender	Mouse ID	Age	Model	Treatment	Conc.	Time	Target Genes	Reporter	Ct	Ct (GAPDH)	ΔCt	2^-ΔCt		2^-ΔΔCt	2^-ΔΔCt	Average	STDEV	T-ND		Tm Value	Tm Type	Quantity	Qty Mean	Qty StdDev	Ct Median	Ct Mean	Ct StdDev	Ct Type	Template Name	Baseline Type	Baseline Start	Baseline Stop	Threshold Type	Threshold	FOS	HMD	LME	EW	BPR	NAW	HNS	HRN	EAF	BAF	TAF	CAF
2020.11.02	C57BL/6	M	1-1	8 week	ND	PBS	0	7 days	m-FASN	SYBR	34.9771	20.5478	14.4293	4.53274e-05	6.61317e-05	0.685411	1	1	0.276139
2020.11.02	C57BL/6	M	1-2	8 week	ND	PBS	0	7 days	m-FASN	SYBR	34.8491	20.6762	14.173	5.41388e-05		0.818651
2020.11.02	C57BL/6	M	1-3	8 week	ND	PBS	0	7 days	m-FASN	SYBR	34.9363	20.7492	14.187	5.36144e-05		0.810722
2020.11.02	C57BL/6	M	1-4	8 week	ND	PBS	0	7 days	m-FASN	SYBR	34.1382	20.4954	13.6428	7.81823e-05		1.18222
2020.11.02	C57BL/6	M	1-5	8 week	ND	PBS	0	7 days	m-FASN	SYBR	34.11	20.7271	13.3829	9.36179e-05		1.41563
2020.11.02	C57BL/6	M	1-6	8 week	ND	PBS	0	7 days	m-FASN	SYBR	34.2677	20.5042	13.7635	7.19094e-05		1.08737
																				T-ND
2020.11.02	C57BL/6	M	2-1	8 week	HFD	PBS	0	7 days	m-FASN	SYBR	33.0144	20.1686	12.8458	0.000135839	0.000138139	2.05407	2.08884	2.08884	0.709099	0.0112411
2020.11.02	C57BL/6	M	2-2	8 week	HFD	PBS	0	7 days	m-FASN	SYBR	34.0152	20.9157	13.0995	0.000113933		1.72281
2020.11.02	C57BL/6	M	2-3	8 week	HFD	PBS	0	7 days	m-FASN	SYBR	33.9609	20.8469	13.114	0.000112798		1.70565
2020.11.02	C57BL/6	M	2-4	8 week	HFD	PBS	0	7 days	m-FASN	SYBR	33.5691	20.6881	12.881	0.000132566		2.00457
2020.11.02	C57BL/6	M	2-5	8 week	HFD	PBS	0	7 days	m-FASN	SYBR	32.8276	20.7442	12.0835	0.000230419		3.48424
2020.11.02	C57BL/6	M	2-6	8 week	HFD	PBS	0	7 days	m-FASN	SYBR	33.4758	20.2347	13.2412	0.000103279		1.56172
																				T-HFD
2020.11.02	C57BL/6	M	3-1	8 week	HFD	AgNPs	0.5 mg/kg	7 days	m-FASN	SYBR	32.6022	20.9565	11.6457	0.000312108	0.000242614	4.71949	3.66866	3.66866	0.698918	0.00302715
2020.11.02	C57BL/6	M	3-2	8 week	HFD	AgNPs	0.5 mg/kg	7 days	m-FASN	SYBR	32.1356	20.1291	12.0065	0.000243042		3.67512
2020.11.02	C57BL/6	M	3-3	8 week	HFD	AgNPs	0.5 mg/kg	7 days	m-FASN	SYBR	32.5681	20.0765	12.4916	0.000173643		2.62571
2020.11.02	C57BL/6	M	3-4	8 week	HFD	AgNPs	0.5 mg/kg	7 days	m-FASN	SYBR	33.0142	20.9296	12.0845	0.000230248		3.48165
2020.11.02	C57BL/6	M	3-5	8 week	HFD	AgNPs	0.5 mg/kg	7 days	m-FASN	SYBR	32.3876	20.285	12.1026	0.000227383		3.43834
2020.11.02	C57BL/6	M	3-6	8 week	HFD	AgNPs	0.5 mg/kg	7 days	m-FASN	SYBR	32.8036	20.9449	11.8587	0.000269263		4.07162
																				T-HFD	T-HFD-0.5
2020.11.02	C57BL/6	M	4-1	8 week	HFD	AgNPs	2.5 mg/kg	7 days	m-FASN	SYBR	31.6461	20.1922	11.4539	0.000356479	0.000316848	5.39044	4.79116	4.79116	0.668175	4.85992e-05	0.0174728
2020.11.02	C57BL/6	M	4-2	8 week	HFD	AgNPs	2.5 mg/kg	7 days	m-FASN	SYBR	32.3913	20.7807	11.6105	0.000319803		4.83585
2020.11.02	C57BL/6	M	4-3	8 week	HFD	AgNPs	2.5 mg/kg	7 days	m-FASN	SYBR	31.9153	20.3782	11.5371	0.000336511		5.08849
2020.11.02	C57BL/6	M	4-4	8 week	HFD	AgNPs	2.5 mg/kg	7 days	m-FASN	SYBR	31.8967	20.2738	11.6229	0.000317066		4.79447
2020.11.02	C57BL/6	M	4-5	8 week	HFD	AgNPs	2.5 mg/kg	7 days	m-FASN	SYBR	32.3605	20.2841	12.0764	0.000231551		3.50136
2020.11.02	C57BL/6	M	4-6	8 week	HFD	AgNPs	2.5 mg/kg	7 days	m-FASN	SYBR	31.791	20.2675	11.5236	0.000339676		5.13636
																				T-HFD	T-HFD-2.5
2020.11.02	C57BL/6	M	5-1	8 week	HFD	AgNPs	12.5 mg/kg	7 days	m-FASN	SYBR	31.7876	20.8755	10.9121	0.00051895	0.000439034	7.84723	6.63879	6.63879	0.945459	4.70137e-06	0.00357142
2020.11.02	C57BL/6	M	5-2	8 week	HFD	AgNPs	12.5 mg/kg	7 days	m-FASN	SYBR	31.3267	20.128	11.1987	0.000425459		6.43352
2020.11.02	C57BL/6	M	5-3	8 week	HFD	AgNPs	12.5 mg/kg	7 days	m-FASN	SYBR	31.5328	20.0537	11.4791	0.000350301		5.29702
2020.11.02	C57BL/6	M	5-4	8 week	HFD	AgNPs	12.5 mg/kg	7 days	m-FASN	SYBR	31.5618	20.2486	11.3132	0.000392996		5.94263
2020.11.02	C57BL/6	M	5-5	8 week	HFD	AgNPs	12.5 mg/kg	7 days	m-FASN	SYBR	31.2607	20.16	11.1008	0.000455344		6.88542
2020.11.02	C57BL/6	M	5-6	8 week	HFD	AgNPs	12.5 mg/kg	7 days	m-FASN	SYBR	31.7564	20.7649	10.9915	0.000491156		7.42694

## Sheet: mAcc1
Exp Date	Strain	Gender	Mouse ID	Age	Model	Treatment	Conc.	Time	Target Genes	Reporter	Ct	Ct (GAPDH)	ΔCt	2^-ΔCt		2^-ΔΔCt	2^-ΔΔCt	Average	STDEV	T-ND		Tm Value	Tm Type	Quantity	Qty Mean	Qty StdDev	Ct Median	Ct Mean	Ct StdDev	Ct Type	Template Name	Baseline Type	Baseline Start	Baseline Stop	Threshold Type	Threshold	FOS	HMD	LME	EW	BPR	NAW	HNS	HRN	EAF	BAF	TAF	CAF
2020.11.02	C57BL/6	M	1-1	8 week	ND	PBS	0	7 days	m-ACC1	SYBR	33.6917	20.5478	13.1439	0.000110481	0.000143491	0.769953	1	1	0.219962
2020.11.02	C57BL/6	M	1-2	8 week	ND	PBS	0	7 days	m-ACC1	SYBR	33.2137	20.6762	12.5376	0.000168198		1.17219
2020.11.02	C57BL/6	M	1-3	8 week	ND	PBS	0	7 days	m-ACC1	SYBR	33.2596	20.7492	12.5104	0.000171394		1.19446
2020.11.02	C57BL/6	M	1-4	8 week	ND	PBS	0	7 days	m-ACC1	SYBR	33.6593	20.4954	13.164	0.000108954		0.759313
2020.11.02	C57BL/6	M	1-5	8 week	ND	PBS	0	7 days	m-ACC1	SYBR	33.2039	20.7271	12.4768	0.000175433		1.22261
2020.11.02	C57BL/6	M	1-6	8 week	ND	PBS	0	7 days	m-ACC1	SYBR	33.453	20.5042	12.9488	0.000126484		0.881479
																				T-ND
2020.11.02	C57BL/6	M	2-1	8 week	HFD	PBS	0	7 days	m-ACC1	SYBR	32.7071	20.1686	12.5386	0.00016808	0.000243649	1.17136	1.69801	1.69801	0.643236	0.0446183
2020.11.02	C57BL/6	M	2-2	8 week	HFD	PBS	0	7 days	m-ACC1	SYBR	32.3204	20.9157	11.4047	0.000368836		2.57045
2020.11.02	C57BL/6	M	2-3	8 week	HFD	PBS	0	7 days	m-ACC1	SYBR	32.3204	20.8469	11.4735	0.000351676		2.45086
2020.11.02	C57BL/6	M	2-4	8 week	HFD	PBS	0	7 days	m-ACC1	SYBR	33.1461	20.6881	12.458	0.000177733		1.23864
2020.11.02	C57BL/6	M	2-5	8 week	HFD	PBS	0	7 days	m-ACC1	SYBR	32.8941	20.7442	12.1499	0.000220043		1.5335
2020.11.02	C57BL/6	M	2-6	8 week	HFD	PBS	0	7 days	m-ACC1	SYBR	32.7107	20.2347	12.476	0.000175527		1.22327
																				T-HFD
2020.11.02	C57BL/6	M	3-1	8 week	HFD	AgNPs	0.5 mg/kg	7 days	m-ACC1	SYBR	32.6542	20.9565	11.6976	0.000301068	0.000406129	2.09817	2.83035	2.83035	0.957188	0.0403059
2020.11.02	C57BL/6	M	3-2	8 week	HFD	AgNPs	0.5 mg/kg	7 days	m-ACC1	SYBR	31.8898	20.1291	11.7607	0.000288194		2.00845
2020.11.02	C57BL/6	M	3-3	8 week	HFD	AgNPs	0.5 mg/kg	7 days	m-ACC1	SYBR	30.8859	20.0765	10.8095	0.000557218		3.8833
2020.11.02	C57BL/6	M	3-4	8 week	HFD	AgNPs	0.5 mg/kg	7 days	m-ACC1	SYBR	32.854	20.9296	11.9243	0.000257285		1.79304
2020.11.02	C57BL/6	M	3-5	8 week	HFD	AgNPs	0.5 mg/kg	7 days	m-ACC1	SYBR	31.2144	20.285	10.9294	0.000512771		3.57354
2020.11.02	C57BL/6	M	3-6	8 week	HFD	AgNPs	0.5 mg/kg	7 days	m-ACC1	SYBR	31.8534	20.9449	10.9085	0.000520236		3.62557
																				T-HFD	T-HFD-0.5
2020.11.02	C57BL/6	M	4-1	8 week	HFD	AgNPs	2.5 mg/kg	7 days	m-ACC1	SYBR	30.7333	20.1922	10.5411	0.000671148	0.00056328	4.67729	3.92555	3.92555	0.655689	0.000143296	0.0465494
2020.11.02	C57BL/6	M	4-2	8 week	HFD	AgNPs	2.5 mg/kg	7 days	m-ACC1	SYBR	31.8626	20.7807	11.0818	0.000461351		3.21519
2020.11.02	C57BL/6	M	4-3	8 week	HFD	AgNPs	2.5 mg/kg	7 days	m-ACC1	SYBR	30.9123	20.3782	10.5341	0.000674411		4.70003
2020.11.02	C57BL/6	M	4-4	8 week	HFD	AgNPs	2.5 mg/kg	7 days	m-ACC1	SYBR	31.0163	20.2738	10.7425	0.000583691		4.0678
2020.11.02	C57BL/6	M	4-5	8 week	HFD	AgNPs	2.5 mg/kg	7 days	m-ACC1	SYBR	31.2745	20.2841	10.9904	0.000491551		3.42566
2020.11.02	C57BL/6	M	4-6	8 week	HFD	AgNPs	2.5 mg/kg	7 days	m-ACC1	SYBR	31.2404	20.2675	10.9729	0.000497526		3.4673
																				T-HFD	T-HFD-2.5
2020.11.02	C57BL/6	M	5-1	8 week	HFD	AgNPs	12.5 mg/kg	7 days	m-ACC1	SYBR	30.8332	20.8755	9.9577	0.00100562	0.000790606	7.00825	5.5098	5.5098	1.05825	5.66632e-05	0.0135622
2020.11.02	C57BL/6	M	5-2	8 week	HFD	AgNPs	12.5 mg/kg	7 days	m-ACC1	SYBR	30.2709	20.128	10.143	0.000884435		6.1637
2020.11.02	C57BL/6	M	5-3	8 week	HFD	AgNPs	12.5 mg/kg	7 days	m-ACC1	SYBR	30.3762	20.0537	10.3225	0.000780934		5.44239
2020.11.02	C57BL/6	M	5-4	8 week	HFD	AgNPs	12.5 mg/kg	7 days	m-ACC1	SYBR	31.0513	20.2486	10.8026	0.000559867		3.90176
2020.11.02	C57BL/6	M	5-5	8 week	HFD	AgNPs	12.5 mg/kg	7 days	m-ACC1	SYBR	30.4401	20.16	10.2801	0.000804247		5.60487
2020.11.02	C57BL/6	M	5-6	8 week	HFD	AgNPs	12.5 mg/kg	7 days	m-ACC1	SYBR	31.2277	20.7649	10.4629	0.000708536		4.93785

## Sheet: mElovl6
Exp Date	Strain	Gender	Mouse ID	Age	Model	Treatment	Conc.	Time	Target Genes	Reporter	Ct	Ct (GAPDH)	ΔCt	2^-ΔCt		2^-ΔΔCt	2^-ΔΔCt	Average	STDEV	T-ND		Tm Value	Tm Type	Quantity	Qty Mean	Qty StdDev	Ct Median	Ct Mean	Ct StdDev	Ct Type	Template Name	Baseline Type	Baseline Start	Baseline Stop	Threshold Type	Threshold	FOS	HMD	LME	EW	BPR	NAW	HNS	HRN	EAF	BAF	TAF	CAF
2020.11.02	C57BL/6	M	1-1	8 week	ND	PBS	0	7 days	m-ELOVL6	SYBR	24.3789	20.5478	3.8311	0.0702624	0.0420934	1.6692	1	1	0.374206
2020.11.02	C57BL/6	M	1-2	8 week	ND	PBS	0	7 days	m-ELOVL6	SYBR	25.6907	20.6762	5.01451	0.0309372		0.734966
2020.11.02	C57BL/6	M	1-3	8 week	ND	PBS	0	7 days	m-ELOVL6	SYBR	26.0103	20.7492	5.26108	0.026077		0.619503
2020.11.02	C57BL/6	M	1-4	8 week	ND	PBS	0	7 days	m-ELOVL6	SYBR	25.278	20.4954	4.78266	0.036331		0.863104
2020.11.02	C57BL/6	M	1-5	8 week	ND	PBS	0	7 days	m-ELOVL6	SYBR	25.1153	20.7271	4.38815	0.0477568		1.13454
2020.11.02	C57BL/6	M	1-6	8 week	ND	PBS	0	7 days	m-ELOVL6	SYBR	25.1056	20.5042	4.60135	0.041196		0.978681
																				T-ND
2020.11.02	C57BL/6	M	2-1	8 week	HFD	PBS	0	7 days	m-ELOVL6	SYBR	23.4455	20.1686	3.27697	0.103165	0.091632	2.45087	2.17687	2.17687	0.649001	0.0048988
2020.11.02	C57BL/6	M	2-2	8 week	HFD	PBS	0	7 days	m-ELOVL6	SYBR	24.6472	20.9157	3.73151	0.075284		1.7885
2020.11.02	C57BL/6	M	2-3	8 week	HFD	PBS	0	7 days	m-ELOVL6	SYBR	23.6618	20.8469	2.81493	0.142109		3.37603
2020.11.02	C57BL/6	M	2-4	8 week	HFD	PBS	0	7 days	m-ELOVL6	SYBR	24.2633	20.6881	3.57521	0.0838987		1.99316
2020.11.02	C57BL/6	M	2-5	8 week	HFD	PBS	0	7 days	m-ELOVL6	SYBR	24.4979	20.7442	3.75368	0.0741361		1.76123
2020.11.02	C57BL/6	M	2-6	8 week	HFD	PBS	0	7 days	m-ELOVL6	SYBR	24.0467	20.2347	3.81199	0.0711996		1.69147
																				T-HFD
2020.11.02	C57BL/6	M	3-1	8 week	HFD	AgNPs	0.5 mg/kg	7 days	m-ELOVL6	SYBR	23.5933	20.9565	2.63679	0.160786	0.129326	3.81975	3.07235	3.07235	0.690116	0.0432024
2020.11.02	C57BL/6	M	3-2	8 week	HFD	AgNPs	0.5 mg/kg	7 days	m-ELOVL6	SYBR	22.7599	20.1291	2.63085	0.161449		3.83549
2020.11.02	C57BL/6	M	3-3	8 week	HFD	AgNPs	0.5 mg/kg	7 days	m-ELOVL6	SYBR	23.0298	20.0765	2.95328	0.129114		3.06732
2020.11.02	C57BL/6	M	3-4	8 week	HFD	AgNPs	0.5 mg/kg	7 days	m-ELOVL6	SYBR	23.9054	20.9296	2.97577	0.127117		3.01988
2020.11.02	C57BL/6	M	3-5	8 week	HFD	AgNPs	0.5 mg/kg	7 days	m-ELOVL6	SYBR	23.4507	20.285	3.16569	0.111438		2.6474
2020.11.02	C57BL/6	M	3-6	8 week	HFD	AgNPs	0.5 mg/kg	7 days	m-ELOVL6	SYBR	24.4836	20.9449	3.53868	0.0860503		2.04427
																				T-HFD	T-HFD-0.5
2020.11.02	C57BL/6	M	4-1	8 week	HFD	AgNPs	2.5 mg/kg	7 days	m-ELOVL6	SYBR	22.8934	20.1922	2.70123	0.153762	0.166962	3.65287	3.96646	3.96646	0.591198	0.000557056	0.0372183
2020.11.02	C57BL/6	M	4-2	8 week	HFD	AgNPs	2.5 mg/kg	7 days	m-ELOVL6	SYBR	23.1057	20.7807	2.32498	0.199578		4.74131
2020.11.02	C57BL/6	M	4-3	8 week	HFD	AgNPs	2.5 mg/kg	7 days	m-ELOVL6	SYBR	22.8652	20.3782	2.48699	0.178378		4.23767
2020.11.02	C57BL/6	M	4-4	8 week	HFD	AgNPs	2.5 mg/kg	7 days	m-ELOVL6	SYBR	22.8961	20.2738	2.62229	0.16241		3.85832
2020.11.02	C57BL/6	M	4-5	8 week	HFD	AgNPs	2.5 mg/kg	7 days	m-ELOVL6	SYBR	22.7587	20.2841	2.4746	0.179917		4.27423
2020.11.02	C57BL/6	M	4-6	8 week	HFD	AgNPs	2.5 mg/kg	7 days	m-ELOVL6	SYBR	23.2364	20.2675	2.96888	0.127725		3.03433
																				T-HFD	T-HFD-2.5
2020.11.02	C57BL/6	M	5-1	8 week	HFD	AgNPs	12.5 mg/kg	7 days	m-ELOVL6	SYBR	22.9545	20.8755	2.07899	0.23668	0.218842	5.62273	5.19897	5.19897	0.927991	0.000109676	0.0239556
2020.11.02	C57BL/6	M	5-2	8 week	HFD	AgNPs	12.5 mg/kg	7 days	m-ELOVL6	SYBR	22.4034	20.128	2.27546	0.206547		4.90687
2020.11.02	C57BL/6	M	5-3	8 week	HFD	AgNPs	12.5 mg/kg	7 days	m-ELOVL6	SYBR	21.9121	20.0537	1.85836	0.275789		6.55183
2020.11.02	C57BL/6	M	5-4	8 week	HFD	AgNPs	12.5 mg/kg	7 days	m-ELOVL6	SYBR	22.4499	20.2486	2.20129	0.217443		5.16573
2020.11.02	C57BL/6	M	5-5	8 week	HFD	AgNPs	12.5 mg/kg	7 days	m-ELOVL6	SYBR	22.3424	20.16	2.18242	0.220306		5.23374
2020.11.02	C57BL/6	M	5-6	8 week	HFD	AgNPs	12.5 mg/kg	7 days	m-ELOVL6	SYBR	23.4426	20.7649	2.67771	0.156289		3.7129

[truncated: 22 more sheets: mScd1, Plasma ALT, Plasma AST, Plasma TG, Plasma CHOL, Plasma LDL, Plasma HDL, Plasma VLDL, Liver TG, Liver TC, Liver ROS, Liver GSH, Liver MDA, Liver MPO, Global DNA methylation, Global DNA hydroxymethylation, BW, Liver Weight, ICP-MS-Ag, HE Index …]
